# Supplementary material for: Genetic Diversity, Population Structure and Phylogeny of Indigenous Goats of Mongolia Revealed by SNP Genotyping
Source: Animals (Basel). 2022 Jan 18;12(3):221. doi: 10.3390/ani12030221 (PMC8833718; doi:10.3390/ani12030221)
Supplement: Supplementary file 1 [file animals-12-00221-s001.zip]

Archive with 2 entries (2 files):
- Supplementary figures S1-S4.pdf
- Table_S1_goat_datasets.xlsx
